# Supplementary material for: Hgtsynergy: a transfer learning method for predicting anticancer synergistic drug combinations based on a drug-drug interaction heterogeneous graph
Source: BMC Bioinformatics. 2026 Jan 6;27:35. doi: 10.1186/s12859-025-06360-5 (PMC12870253; doi:10.1186/s12859-025-06360-5)
Supplement: Supplementary file 1 — Additional file 1 [file 12859_2025_6360_MOESM1_ESM.csv]

cell_line	tissue
A2058	SKIN
A2780	OVARY
A375	SKIN
A427	LUNG
CAOV3	OVARY
COLO320DM	COLON
DLD1	COLON
EFM192B	BREAST
ES2	OVARY
HCT116	COLON
HT144	SKIN
HT29	COLON
KPL1	BREAST
LNCAP	PROSTATE
LOVO	COLON
MDAMB436	BREAST
MSTO	PLEURA
NCIH1650	LUNG
NCIH2122	LUNG
NCIH23	LUNG
NCIH460	LUNG
NCIH520	LUNG
OCUBM	BREAST
OV90	OVARY
OVCAR3	OVARY
PA1	OVARY
RKO	COLON
RPMI7951	SKIN
SKMEL30	SKIN
SKMES1	LUNG
SKOV3	OVARY
SW620	COLON
SW837	COLON
T47D	BREAST
UACC62	SKIN
UWB1289	OVARY
UWB1289BRCA1	OVARY
VCAP	PROSTATE
ZR751	BREAST
